# Supplementary material for: Microbialite Diversity and Ocean Redox Geochemistry of the Late Tonian Callison Lake Formation
Source: Geobiology. 2026 Jun 8;24(3):e70054. doi: 10.1111/gbi.70054 (PMC13244416; doi:10.1111/gbi.70054)
Supplement: Supplementary file 2 — Table S3: LA‐ICP‐MS data (in ppm) for marine cements of the Callison Lake Formation. [file GBI-24-e70054-s002.xlsx]

## Sheet: Data
Table S3: LA-ICP-MS data (in ppm) for marine cements of the Callison Lake Formation.
Sample	Formation	Component	Facies	Mg	Ca	V	Cr	Mn	Fe	Co	Cu	Zn	Zr	Mo	Cd	Ba	La	Ce	Pr	Nd	Sm	Eu	Gd	Tb	Dy	Y	Ho	Er	Tm	Yb	Lu	Pb	Th	U	Mg_2SE	Ca_2SE	V_2SE	Cr_2SE	Mn_2SE	Fe_2SE	Co_2SE	Cu_2SE	Zn_2SE	Zr_2SE	Mo_2SE	Cd_2SE	Ba_2SE	La_2SE	Ce_2SE
NIST612	Glass standard			626.489	736309	337.438	317.482	335.798	442.964	310.112	328.538	343.647	329.312		245.989	343.647	313.945	334.729	330.031	308.196	328.28	311.604	324.632	327.801	311.383	334.25	333.624	332.647	320.265	341.565	321.905	334.858	328.759	324.798	44.2227	3316.71	1.71363	2.21114	1.75048	3.31671	1.84261	2.21114	2.76392	1.51094		3.13244	2.94818	0.939733	1.01344
NIST612	Glass standard			606.22	736309	336.682	315.455	336.996	442.412	307.053	329.091	339.225	328.17		244.331	339.225	310.996	331.726	327.396	307.993	326.272	307.735	322.144	324.705	307.219	332.242	331.044	328.593	318.201	338.709	319.638	334.434	327.23	324.116	44.2227	3316.71	1.2714	2.02688	1.36353	3.13244	1.6215	2.3954	2.94818	1.73206		2.94818	2.76392	0.921307	1.01344
NIST612	Glass standard			587.794	741284	336.848	314.903	334.047	442.412	308.767	327.617	339.225	329.275		242.304	339.962	312.12	333.2	329.404	308.159	326.953	307.956	323.36	326.566	307.348	331.265	332.205	329.33	319.436	339.465	320.818	334.895	327.819	324.024	44.2227	3132.44	1.6952	2.02688	1.58465	3.50097	1.80576	2.3954	2.76392	1.6952		2.94818	2.76392	0.995012	1.08714
NIST612	Glass standard			578.581	736493	336.185	314.718	336.222	442.964	307.919	327.432	336.277	328.851		242.304	341.436	312.084	332.5	328.851	308.122	327.211	307.772	324.005	326.511	306.574	331.394	333.052	328.943	319.804	340.423	321.499	334.766	327.875	324.779	42.3801	3316.71	1.25298	2.21114	1.49252	3.68523	1.60307	2.3954	3.13244	1.34511		3.13244	2.57966	0.958159	0.976585
NIST612	Glass standard			608.063	739994	336.738	317.206	336.001	442.78	307.956	327.064	338.12	329.238		243.778	340.331	313.3	334.453	329.828	308.306	327.875	309.246	324.263	327.285	308.435	332.979	333.642	329.92	320.633	341.528	322.642	334.803	328.943	325.129	38.6949	3316.71	1.40039	1.82419	1.63993	3.50097	1.6952	2.02688	2.94818	1.6215		2.76392	2.3954	0.902881	1.01344
NIST612	Glass standard			578.581	738520	337.548	316.377	340.147	442.596	306.795	328.907	339.778	328.612		241.567	341.436	311.549	332.389	327.783	307.882	325.608	306.924	322.531	324.503	304.897	331.026	330.141	327.359	317.317	338.009	319.362	334.6	326.511	323.065	36.8523	2948.18	1.58465	2.02688	1.84261	3.31671	1.84261	2.3954	2.76392	1.41881		2.76392	3.13244	1.10557	1.43724
NIST612	Glass standard			545.414	736677	336.443	315.824	334.434	442.596	307.68	327.801	337.567	329.459		244.883	341.252	312.544	333.476	328.962	308.343	327.764	309.504	324.982	326.99	309.301	332.315	333.403	330.804	320.357	341.049	322.273	334.987	328.52	325.203	40.5375	3500.97	1.45566	2.02688	1.5478	3.50097	1.82419	2.21114	2.76392	1.67678		2.57966	2.3954	0.976585	1.25298
NIST612	Glass standard			580.423	738704	336.277	316.193	336.332	442.78	308.638	328.354	339.594	328.63		244.515	341.805	312.305	333.605	329.072	308.011	327.119	309.688	322.955	326.843	307.79	332.444	332.076	329.92	319.049	339.649	320.744	334.656	327.709	323.895	42.3801	3685.23	1.52937	2.02688	1.6952	4.05375	1.78734	2.02688	3.13244	1.80576		2.57966	2.76392	1.16085	1.36353
NIST612	Glass standard			589.636	738520	336.793	315.64	336.443	442.78	308.067	328.354	338.672	329.238		244.515	341.436	312.618	333.568	329.736	308.085	327.69	309.854	324.226	326.898	309.135	331.689	333.329	331.265	320.173	341.142	322.494	334.766	328.814	325.056	46.0653	3500.97	1.45566	1.84261	1.80576	3.86949	1.75048	2.3954	2.94818	1.51094		3.13244	2.57966	0.958159	1.34511
NIST612	Glass standard			589.636	736124	337.641	314.35	335.171	442.964	308.159	328.354	342.542	328.722		247.647	342.542	313.65	334.195	329.92	308.472	328.722	310.757	324.595	328.501	309.854	334.434	334.176	332.002	321.407	341.676	323.065	334.969	330.104	325.848	46.0653	3500.97	1.5478	2.21114	2.21114	3.31671	1.65835	1.78734	3.13244	1.84261		2.76392	2.94818	1.17927	1.36353
NIST612	Glass standard			597.007	734466	336.185	316.745	332.96	441.859	307.827	326.695	337.014	328.556		242.119	339.962	312.01	332.352	327.635	307.882	326.364	307.993	322.9	325.129	306.832	331.818	330.62	328.409	317.722	338.47	318.864	334.434	325.719	323.139	42.3801	3316.71	1.47409	2.21114	1.84261	3.68523	1.67678	2.21114	2.94818	1.58465		2.02688	2.57966	0.995012	1.2714
NIST612	Glass standard			609.905	738704	337.364	316.008	334.803	443.701	308.638	328.538	339.594	329.496		244.331	341.252	312.728	332.702	328.925	307.993	326.511	308.435	323.397	325.756	309.485	333.329	331.671	329.459	318.404	339.409	320.983	334.619	328.114	323.932	47.908	3500.97	1.40039	2.21114	2.21114	3.68523	2.02688	2.21114	2.94818	1.6952		3.13244	2.94818	1.14242	1.32668
NIST612	Glass standard			574.896	739625	336.609	316.008	334.803	442.043	308.564	329.275	342.173	329.275		246.173	342.542	312.894	334.674	329.828	308.38	328.041	310.13	324.558	327.285	309.301	333.071	333.403	331.394	320.799	341.492	322.089	335.171	328.999	325.958	40.5375	3500.97	1.41881	2.21114	1.84261	3.68523	1.75048	1.75048	3.13244	2.02688		2.94818	3.31671	0.995012	1.38196
NIST612	Glass standard			582.266	737046	336.535	315.64	335.724	442.78	308.269	326.695	337.014	328.722		242.488	338.672	311.236	332.279	327.598	307.956	326.124	307.956	322.9	324.447	307.053	331.302	331.302	328.907	318.496	338.857	320.191	334.619	327.009	323.25	46.0653	3132.44	1.49252	2.21114	2.3954	3.86949	1.73206	2.21114	2.57966	1.6215		2.76392	2.94818	1.14242	1.36353
NIST612	Glass standard			591.479	736861	337.161	316.008	333.882	442.78	308.969	329.091	336.093	328.704		244.883	340.515	312.139	332.758	328.907	308.048	326.714	308.251	322.826	325.903	307.901	333.513	331.855	328.538	318.588	339.17	320.062	334.619	327.34	324.484	49.7506	3132.44	1.49252	2.21114	2.21114	3.68523	1.56622	2.3954	2.94818	1.71363		2.3954	2.57966	1.14242	1.2714
NIST612	Glass standard			578.581	736493	336.24	315.824	336.277	442.78	306.39	327.064	339.594	329.054		241.935	341.068	312.378	333.955	330.196	308.251	328.354	311.162	324.134	328.114	309.559	332.592	334.25	330.731	320.983	341.492	322.642	334.803	328.87	325.406	44.2227	3316.71	1.30826	2.02688	2.02688	3.68523	1.65835	2.3954	2.3954	1.75048		2.94818	2.21114	0.958159	1.40039
NIST612	Glass standard			622.803	738520	336.793	316.93	337.567	442.596	308.398	327.617	338.12	329.091		244.883	343.095	313.263	334.342	329.809	308.177	327.801	309.67	324.687	326.788	310.001	330.749	332.223	331.486	319.694	341.363	322.273	334.987	329.017	325.221	49.7506	3316.71	1.41881	2.21114	2.21114	4.05375	1.73206	2.21114	3.13244	2.02688		2.3954	2.76392	0.958159	1.43724
NIST612	Glass standard			584.109	739257	337.419	315.455	335.171	442.412	308.527	328.722	340.331	328.814		242.119	340.699	312.526	333.218	328.17	307.919	325.958	308.177	323.71	325.406	307.532	332.131	331.671	328.722	318.772	339.041	319.878	334.25	326.566	323.379	42.3801	3500.97	1.47409	2.3954	2.21114	3.50097	1.73206	2.3954	2.76392	1.82419		2.21114	2.94818	0.976585	1.2714
NIST612	Glass standard			593.322	737967	336.001	316.193	339.041	443.149	308.638	327.801	341.068	329.275		245.068	344.2	312.673	333.034	328.538	308.454	327.801	309.154	323.803	326.585	308.214	333.513	332.223	330.196	319.509	340.515	321.72	335.171	329.109	324.853	51.5932	3316.71	1.52937	2.3954	1.84261	3.50097	1.73206	2.21114	2.57966	2.02688		2.76392	2.94818	1.17927	1.36353
NIST612	Glass standard			606.22	738335	337.088	315.64	335.171	442.412	307.68	328.538	341.252	328.722		244.146	338.304	311.77	332.887	329.091	308.067	326.88	307.072	323.471	326.143	306.206	332.592	332.592	328.722	319.141	339.907	320.799	334.619	327.432	324.116	49.7506	3685.23	1.43724	2.21114	2.21114	3.86949	1.78734	2.3954	2.94818	2.02688		2.76392	2.94818	1.21613	1.71363
MACS3	CaCO3 standard			3782.89	706274	84.576	217.981	993.169	3342.5	105.029	218.903	240.461	15.1094		109.636	117.559	20.7663	21.9824	22.8484	21.0058	20.4714	22.0929	18.8868	19.716	19.716	40.8692	20.3977	20.4714	21.0795	21.0058	19.8634	123.455	101.123	2.51701	103.186	14925.2	2.21114	5.7121	23.954	79.2324	2.21114	5.34358	4.7908	0.350097		1.84261	2.3954	0.294818	0.386949
MACS3	CaCO3 standard			3707.34	693744	84.3917	210.979	1006.07	3744.19	100.238	210.242	213.743	14.1881		102.081	109.636	19.0526	19.9739	20.6188	19.8081	19.1079	20.3425	17.7997	17.9102	18.2235	39.3951	18.592	18.9789	18.9605	19.458	17.8918	117.006	95.429	3.20983	95.8159	11424.2	3.13244	7.00193	25.7966	112.399	2.57966	4.7908	4.7908	0.350097		2.57966	2.94818	0.331671	0.350097
MACS3	CaCO3 standard			3705.5	676055	89.7353	222.588	1066.87	4166.15	100.422	215.217	219.64	15.3858		102.265	112.768	20.3609	21.4665	21.577	20.8952	20.1213	21.6507	18.3893	18.1313	18.9605	40.0769	18.7762	19.4027	19.0526	20.0476	18.0023	126.588	100.164	2.38618	103.186	15293.7	2.94818	6.08063	33.1671	106.872	2.76392	5.7121	4.05375	0.368523		2.3954	3.50097	0.405375	0.497506
MACS3	CaCO3 standard			3974.52	693560	83.8389	208.584	1028.18	4179.05	103.739	213.927	212.453	13.8012		95.2631	101.897	17.8549	18.3709	18.6657	18.0208	17.3574	18.3524	15.7912	15.478	16.2334	36.926	15.9386	16.7125	16.2519	17.2837	15.3305	103.186	84.5023	1.89605	105.029	12345.5	2.76392	5.34358	18.4261	121.613	2.02688	4.23801	6.08063	0.331671		2.57966	2.02688	0.368523	0.405375
JCp-1	Coral standard			567.525	709406	0.11977	1.1111	1.16822	384.554	0.753629	1.21613	0.434857	3.51939		0.0136353	9.08409	0.0480922	0.0757314	0.00976585	0.0364838	0.00866029	0.00149252	0.00921307	0.00136353	0.00884455	0.0678082	0.00213743	0.00718619	0.00114242	0.00847602	0.00136353	0.187947	0.0370365	0.10724	49.7506	35009.7	0.023954	0.0423801	0.130826	13.0826	0.0331671	0.134511	0.0700193	1.32668		0.00700193	0.700193	0.0125298	0.0182419
JCp-1	Coral standard			560.155	687295	0.100975	1.07056	1.42434	381.237	0.718619	1.10925	0.350097	15.8465		0.00792324	8.19963	0.0438542	0.0783111	0.0101344	0.0357467	0.00773898	0.00156622	0.00784954	0.00117927	0.00866029	0.0609905	0.00163993	0.00700193	0.00108714	0.0106872	0.00165835	0.16473	0.0208215	0.108346	29.4818	35009.7	0.012714	0.0515932	0.147409	11.2399	0.0276392	0.121613	0.057121	10.1344		0.00515932	0.829176	0.00755472	0.0147409
JCp-1	Coral standard			497.506	720462	0.0652285	0.987641	0.790481	387.133	0.679925	2.8192	0.28929	4.45913		0.0047908	6.46757	0.0165282	0.0331671	0.00364838	0.0123455	0.00195317	0.000700193	0.00414588		0.00313244	0.0357467		0.00296661	0.000773898	0.00375893		0.13101	0.00707564	0.0781268	38.6949	42380.1	0.00773898	0.0497506	0.0866029	14.7409	0.0276392	0.626489	0.0405375	1.08714		0.00442227	0.552784	0.00145566	0.00368523
JCp-1	Coral standard			681.767	749944	0.0792324	1.00054	0.947104	383.448	0.681767	4.40385	0.348254	1.48146		0.00515932	7.51786	0.0178181	0.040169	0.00331671	0.0114242	0.00304031	0.000737046	0.00370365	0.000626489	0.00361152	0.0403532	0.00103186	0.00331671	0.00060622	0.00541728	0.000737046	0.127693	0.00702036	0.0891825	71.8619	44222.7	0.00884455	0.0442227	0.0792324	10.5029	0.0202688	1.28983	0.0386949	0.158465		0.00386949	0.552784	0.00156622	0.00755472
JCp-1	Coral standard			604.377	672554	0.112952	1.06872	0.92315	380.131	0.700193	2.34012	0.274549	4.71709		0.000737046	8.40232	0.0335356	0.0547256	0.00777583	0.0265336	0.00552784	0.00160307	0.00609905	0.000829176	0.00609905	0.0493821	0.00114242	0.00503034	0.000582266	0.00737046	0.000737046	0.250595	0.0128983	0.096553	64.4915	35009.7	0.0176891	0.0589636	0.0939733	12.8983	0.0276392	0.368523	0.0276392	1.1977		0.00221114	0.644915	0.0057121	0.0081075
JCp-1	Coral standard			611.748	694665	0.0779426	1.08346	1.06872	377.92	0.681767	2.08215	0.243225	4.7908		0.00313244	8.34704	0.0230327	0.0429329	0.0045144	0.0167678	0.00390634	0.00110557	0.0048645	0.000755472	0.00283763	0.0375893	0.000921307	0.00270864	0.000663341	0.00490135	0.000681767	0.135432	0.00995012	0.0934205	46.0653	31324.4	0.0123455	0.0589636	0.0939733	13.2668	0.0294818	0.47908	0.0276392	2.76392		0.00350097	0.737046	0.00313244	0.00497506
JCp-1	Coral standard			650.443	707564	0.0770213	1.15348	0.877084	373.498	0.635702	1.60307	0.335356	6.54128		0.00405375	7.61	0.0200845	0.0361152	0.00398005	0.0145566	0.0028929	0.00117927	0.00300346	0.000503034	0.00398005	0.0362995	0.000866029	0.00265336	0.000497506	0.00488293	0.00105029	0.13359	0.00584109	0.104845	58.9636	47908	0.00921307	0.0515932	0.0902881	12.714	0.0257966	0.276392	0.0442227	1.82419		0.00350097	0.626489	0.00184261	0.00386949
JCp-1	Coral standard			585.951	727832	0.0720462	1.16637	0.993169	398.742	0.676239	1.87947	0.327985	2.11901		0.00165835	7.44416	0.017468	0.0353782	0.00285605	0.0121613	0.00245068	0.000847602	0.0020453	0.000552784	0.00199002	0.0313244	0.000847602	0.00259809	0.000534358	0.00440385	0.000593322	0.199002	0.00589636	0.109083	66.3341	40537.5	0.00644915	0.0515932	0.0829176	13.4511	0.0276392	0.276392	0.0386949	0.350097		0.0023954	0.552784	0.00163993	0.00663341
JCp-1	Coral standard			606.22	714934	0.089551	1.15348	0.910251	375.709	0.661498	1.95317	0.565682	13.6353		0.011977	6.85452	0.0232169	0.0399847	0.00442227	0.0165835	0.00407218	0.000884455	0.00582266	0.00103186	0.00921307	0.0958159	0.00261651	0.0106872	0.00195317	0.0222956	0.00311402	0.123639	0.0105029	0.0864186	47.908	38694.9	0.0105029	0.057121	0.105029	12.8983	0.0294818	0.386949	0.0681767	8.66029		0.00626489	0.368523	0.0023954	0.00423801
JCp-1	Coral standard			679.925	703879	0.0960002	1.10741	1.6215	382.158	0.654128	2.50595	0.490135	1.95317		0.00147409	6.22803	0.0213743	0.0418273	0.00464339	0.0173206	0.00210058	0.000644915	0.00259809	0.000644915	0.00442227	0.0420116	0.00106872	0.00292976	0.000348254	0.00355624	0.000737046	0.158465	0.00788639	0.0779426	44.2227	33167.1	0.011977	0.0626489	0.221114	11.6085	0.0294818	0.663341	0.0552784	0.460653		0.0023954	0.350097	0.00221114	0.00368523
JCp-1	Coral standard			558.312	703879	0.0689138	1.17927	0.827334	387.317	0.667026	4.8645	0.298503	1.73206		0.00202688	7.22305	0.0191632	0.0339041	0.00385106	0.0116085	0.00267179	0.000589636	0.0028192	0.000480922	0.00386949	0.0361152	0.000678082	0.0028929	0.000370365	0.00304031	0.000644915	0.115348	0.00681767	0.0877084	46.0653	29481.8	0.00773898	0.0515932	0.0884455	12.5298	0.023954	1.80576	0.0350097	0.313244		0.00221114	0.608063	0.00184261	0.00350097
JCp-1	Coral standard			521.46	683610	0.0737046	1.14979	0.748101	393.582	0.643072	1.71363	0.350097	2.11901			7.03879	0.0168968	0.0296661	0.00327985	0.0104845	0.00416431	0.000718619	0.00296661	0.000453283	0.0036668	0.0348254	0.000792324	0.00257966	0.000416431	0.00351939	0.000681767	0.103555	0.00703879	0.0840232	31.3244	33167.1	0.00681767	0.0534358	0.0866029	14.9252	0.0257966	0.331671	0.0405375	0.497506			0.700193	0.00134511	0.00257966
JCp-1	Coral standard			582.266	694665	0.093052	1.13874	0.797852	369.26	0.637544	4.7908	0.329828	1.76891		0.000773898	7.35203	0.0221114	0.0462496	0.00399847	0.0143724	0.00410903	0.00112399	0.00351939	0.000644915	0.00503034	0.0375893	0.000921307	0.00243225	0.000639387	0.00383264	0.00057121	0.132852	0.00749944	0.0823648	40.5375	51593.2	0.00884455	0.0515932	0.110557	11.6085	0.023954	1.17927	0.0386949	0.276392		0.00138196	0.681767	0.00257966	0.00755472
JCp-1	Coral standard			655.971	711249	0.081075	1.10373	0.915779	397.083	0.655971	1.5478	0.322457	2.74549		0.00184261	8.29176	0.0232169	0.0438542	0.00475394	0.0186104	0.00416431	0.000939733	0.00348254	0.000663341	0.00339041	0.0420116	0.00084576	0.00357467	0.000595164	0.00429329	0.000670711	0.134142	0.00891825	0.0934205	62.6489	42380.1	0.00866029	0.0497506	0.0755472	12.3455	0.0221114	0.221114	0.0331671	0.442227		0.00202688	0.755472	0.00184261	0.00552784
JCp-1	Coral standard			561.997	713092	0.0960002	1.27877	0.926835	393.767	0.654128	1.00422	0.222956	5.41728		0.00294818	7.84954	0.0287448	0.0545414	0.00597007	0.019716	0.0047908	0.00121613	0.00491978	0.000829176	0.00460653	0.0469867	0.00117927	0.00348254	0.000681767	0.00720462	0.000829176	0.14096	0.0149252	0.0974743	46.0653	36852.3	0.0106872	0.0681767	0.105029	13.2668	0.0257966	0.0700193	0.0368523	1.38196		0.0023954	0.608063	0.00423801	0.00755472
JCp-1	Coral standard			650.443	718619	0.0724147	1.05213	0.694665	373.498	0.611748	0.84576	0.346411	1.58465		0.00386949	5.65682	0.0164177	0.0259809	0.00269022	0.011977	0.00136353	0.000718619	0.00257966	0.00045144	0.00307717	0.0269022	0.000552784	0.00128983	0.000475394	0.00278235	0.000431172	0.109451	0.00416431	0.096553	49.7506	36852.3	0.00737046	0.0515932	0.0939733	11.7927	0.0202688	0.0737046	0.047908	0.221114		0.00368523	0.313244	0.00160307	0.00257966
JCp-1	Coral standard			665.184	690980	0.129904	1.16085	1.56622	372.577	0.632017	2.26642	0.403532	2.56123		0.0149252	8.01537	0.0455126	0.0823648	0.0108714	0.0381421	0.0101344	0.00132668	0.0110557	0.00178734	0.0138196	0.121613	0.00274549	0.0114242	0.0016215	0.0081075	0.00158465	0.151831	0.0368523	0.0971058	73.7046	36852.3	0.0156622	0.0497506	0.128983	9.76585	0.0257966	0.257966	0.0386949	0.589636		0.00644915	0.47908	0.00939733	0.0152937
JCp-1	Coral standard			539.886	711249	0.0784954	1.08346	1.13321	366.496	0.626489	2.21114	0.3243	8.84455		0.00143724	7.72055	0.0199002	0.0425644	0.00375893	0.0132668	0.00278235	0.00105029	0.00309559	0.000663341	0.00412746	0.0374051	0.000902881	0.00346411	0.000445913	0.00549099	0.000644915	0.118112	0.00906566	0.081075	29.4818	40537.5	0.00755472	0.047908	0.108714	10.1344	0.0257966	0.534358	0.0313244	4.05375		0.00163993	1.75048	0.00202688	0.0057121
JCp-1	Coral standard			593.322	674397	0.0948946	1.13136	0.991326	388.976	0.639387	1.15716	0.250595	3.00346		0.00700193	7.51786	0.024691	0.0477237	0.00484607	0.0193474	0.00420116	0.0011977	0.00431172	0.000672554	0.00515932	0.0423801	0.00116085	0.0035931	0.000565682	0.00626489	0.000773898	0.12714	0.0274549	0.0963687	53.4358	33167.1	0.00995012	0.0515932	0.130826	13.4511	0.0276392	0.16215	0.0294818	0.644915		0.00405375	0.460653	0.00313244	0.00552784
JCp-1	Coral standard			632.017	713092	0.0917622	1.19217	0.85313	387.133	0.659656	3.44569	0.399847	2.02688		0.000737046	8.66029	0.0236223	0.0471709	0.00495663	0.0145566	0.00381421	0.000866029	0.00375893	0.000600692	0.00661498	0.0396162	0.000921307	0.00287448	0.000547256	0.00447755	0.00057121	0.136906	0.0128983	0.0889983	42.3801	36852.3	0.0105029	0.0608063	0.105029	12.5298	0.0257966	1.01344	0.0442227	0.442227		0.00143724	1.84261	0.00173206	0.0047908
JCp-1	Coral standard			512.247	690980	0.130826	1.07609	0.781268	374.051	0.609905	1.6952	0.420116	1.5478		0.00202688	6.81767	0.0423801	0.0672554	0.00866029	0.0307717	0.00829176	0.000866029	0.00545414	0.000884455	0.00667026	0.0538043	0.00110557	0.00433014	0.000700193	0.00466181	0.000958159	0.184261	0.0222956	0.0705721	44.2227	25796.6	0.0368523	0.0552784	0.147409	10.3186	0.023954	0.257966	0.081075	0.257966		0.00202688	1.01344	0.00884455	0.0123455
cal_1_80a	Callison Lake	Marine cement	Cuspate microbialite	144360	212633	1.27536	1.27536	39.0207	155.323	0.219254	0.132963	2.00802	0.0998581		0.0140018	4.90607	0.0161184	0.0342448	0.00477582	0.0206771	0.00493864	0.00116139	0.00591551	0.000613259	0.00358187	0.0217083	0.000754363	0.0022251	0.000385322	0.00167697	0.000195375	0.288178	0.000743509	0.102572	7597.9	2333.64	0.108541	0.0651249	1.73666	2.87635	0.0119396	0.0141104	0.108541	0.00922602	0	0.0053728	0.53728	0.00151958	0.00249645
cal_1_80a	Callison Lake	Marine cement	Cuspate microbialite	139313	215075	1.59556	2.61585	51.0688	170.519	0.240419	0.212199	2.00802	0.105285		0	5.45964	0.024856	0.0723429	0.00814061	0.032074	0.00580697	0.00179093	0.00672957	0.00113426	0.00776071	0.0475954	0.00142189	0.00477582	0.000531853	0.00390749	0.000466728	0.383151	0.00100401	0.0747308	2659.27	2659.27	0.0976873	0.0651249	2.76781	2.98489	0.0124823	0.0173666	0.0868332	0.00814061	0	0	0.320197	0.00146531	0.00374468
cal_1_80a	Callison Lake	Marine cement	Cuspate microbialite	139150	211547	3.0663	2.6864	32.2911	161.347	0.224681	0.230651	2.03515	0.13025		0.00846623	4.55331	0.0147616	0.0423854	0.00504718	0.0207857	0.00499291	0.00137848	0.00488437	0.000526426	0.00385322	0.0233364	0.000607832	0.00135134	0.000206229	0.00131878	0.000195375	0.227937	0.00085205	0.103114	2822.08	3744.68	0.227937	0.0814061	1.62812	3.90749	0.0103114	0.0157385	0.075979	0.0157385	0	0.00385322	0.151958	0.00108541	0.0022251
cal_1_80a	Callison Lake	Marine cement	Cuspate microbialite	139910	212307	1.042	2.46932	40.7573	156.571	0.205143	0.163355	1.88862	0.134049		0.00803207	5.19914	0.0231736	0.0474869	0.00672957	0.0284921	0.00694665	0.00238791	0.00569843	0.00079778	0.0044502	0.0302288	0.00089004	0.00293062	0.000325624	0.00173666	0.000217083	0.187234	0.000721801	0.0642023	3310.51	3093.43	0.0868332	0.0705519	1.89948	3.1477	0.0124823	0.0168239	0.0868332	0.00868332	0	0.00369041	0.472155	0.00206229	0.00477582
cal_1_80a	Callison Lake	Marine cement	Cuspate microbialite	139693	212253	2.42047	2.39877	21.4369	137.522	0.255072	0.159013	2.01887	0.0933457		0.00786926	3.25624	0.0107456	0.0192118	0.00270811	0.0130792	0.00331051	0.00105285	0.00217083	0.000282208	0.002605	0.0185606	0.000439593	0.00148159	0.000173666	0.00155214	0.000179093	0.16444	0	0.155757	2279.37	2605	0.22251	0.0705519	0.868332	2.17083	0.0651249	0.0179093	0.13025	0.00651249	0	0.00363614	0.157385	0.000868332	0.00135677
cal_1_80B	Callison Lake	Marine cement	Cuspate microbialite	141484	214152	9.36713	2.82208	82.9257	240.419	0.244761	0.369584	4.08116	0.237706		0.0131878	3.06087	0.0290891	0.0945396	0.00944311	0.0388578	0.00928029	0.00198088	0.0105285	0.00126451	0.0100401	0.0764132	0.00220882	0.00602405	0.000824915	0.00634968	0.000933457	0.464015	0.00721801	0.366327	2659.27	2659.27	0.157385	0.075979	3.25624	6.51249	0.0113969	0.0255072	0.108541	0.0103114	0	0.00488437	0.108541	0.00146531	0.00434166
cal_1_80B	Callison Lake	Marine cement	Cuspate microbialite	147074	217626	12.835	3.17484	68.2726	199.716	0.294147	0.268097	3.15856	0.240962		0.0189948	2.67012	0.0232821	0.0698464	0.00716374	0.0325082	0.00814061	0.00227937	0.00732655	0.00112883	0.00830342	0.0618686	0.00182892	0.00640395	0.000770644	0.00580697	0.000857478	0.379895	0.00602405	0.483009	5969.78	5969.78	0.434166	0.108541	2.44218	9.22602	0.0309343	0.0325624	0.119396	0.0157385	0	0.00814061	0.195375	0.00157385	0.00396176
cal_1_80B	Callison Lake	Marine cement	Cuspate microbialite	140724	215780	2.3445	2.19796	49.6034	182.187	0.197545	0.213284	2.40419	0.131878		0.00721801	4.39593	0.0186691	0.0478668	0.00591551	0.0290348	0.00548134	0.00153043	0.00564416	0.000900894	0.00504718	0.035873	0.00108541	0.0031477	0.000276781	0.00287635	0.000504718	0.349503	0.00303916	0.132963	2333.64	2984.89	0.075979	0.0542707	3.41906	4.93864	0.0119396	0.0200802	0.103114	0.00922602	0	0.00358187	0.298489	0.00135677	0.00265927
cal_1_80B	Callison Lake	Marine cement	Cuspate microbialite	139150	209051	1.37848	1.62541	39.889	173.449	0.193204	0.214369	2.09485	0.105285		0.00928029	3.76639	0.0175837	0.0516657	0.00548134	0.0274067	0.00569843	0.00185606	0.00493864	0.000873759	0.00493864	0.030066	0.000765217	0.00244218	0.000293062	0.002084	0.000293062	0.240419	0.00210028	0.0527511	2605	2767.81	0.0596978	0.0526426	2.65927	3.85322	0.00922602	0.0265927	0.0976873	0.00705519	0	0.00428739	0.320197	0.0013025	0.00255072
cal_1_80B	Callison Lake	Marine cement	Cuspate microbialite	139530	211764	1.32963	1.75837	80.8091	249.103	0.205686	0.28058	2.90348	0.138933		0.013025	5.80697	0.0434166	0.12059	0.0120481	0.0498748	0.0121024	0.00287635	0.00971446	0.00167154	0.00900894	0.0610546	0.00179636	0.00423312	0.000705519	0.00439593	0.000488437	0.542707	0.00461301	0.0467271	2062.29	4016.03	0.0651249	0.0705519	4.17885	7.5979	0.0119396	0.0255072	0.119396	0.00922602	0	0.00542707	0.542707	0.00211656	0.00504718
cal_1_80B	Callison Lake	Marine cement	Cuspate microbialite	139150	213121	1.95375	1.45771	71.0947	220.882	0.198631	0.21654	2.91977	0.11234		0.00922602	7.81499	0.024856	0.0781499	0.00824915	0.0376096	0.00732655	0.00233364	0.00868332	0.00115597	0.00683811	0.0375553	0.00121566	0.00358187	0.000472155	0.00320197	0.000510145	0.944311	0.00347333	0.0688696	2713.54	4721.55	0.0868332	0.0504718	6.51249	9.76873	0.013025	0.0173666	0.195375	0.0075979	0	0.0044502	1.24823	0.00179093	0.00596978
cal_1_80B	Callison Lake	Marine cement	Cuspate microbialite	140561	216215	2.86007	2.06771	61.0003	196.786	0.232279	0.239334	2.70268	0.159013		0.00835769	3.33765	0.0198088	0.0558989	0.0062954	0.0291434	0.00645822	0.00168782	0.00738082	0.000922602	0.00613259	0.0380438	0.0011234	0.00379895	0.000558989	0.00265927	0.000548134	0.493864	0.0035276	0.122001	2767.81	3473.33	0.0814061	0.0814061	4.12458	5.10145	0.0146531	0.0227937	0.141104	0.00922602	0	0.0040703	0.13025	0.00135677	0.00287635
cal_1_80c	Callison Lake	Marine cement	Cuspate microbialite	139964	213664	4.52618	1.7638	28.058	148.376	0.205686	0.15033	2.04601	0.127536		0.0124823	10.1486	0.0923145	0.145988	0.0131878	0.0440678	0.00781499	0.0015033	0.00553561	0.000873759	0.00520999	0.0319655	0.000933457	0.0031477	0.000287635	0.00174209	0.000336479	0.122109	0.00227937	0.25453	3039.16	4233.12	0.227937	0.075979	0.814061	3.20197	0.0108541	0.0151958	0.113969	0.0238791	0	0.00596978	0.75979	0.0040703	0.00542707
cal_1_80c	Callison Lake	Marine cement	Cuspate microbialite	141375	212361	2.97946	1.12503	25.2359	152.555	0.212741	0.161184	2.90348	0.115054		0.0079778	6.30626	0.0311514	0.0596978	0.00705519	0.0256701	0.00417885	0.00162269	0.00499291	0.000602405	0.0044502	0.0258871	0.000727228	0.00178551	0.000189948	0.00197003	0.000309343	0.369041	0.00412458	0.1563	4233.12	3907.49	0.347333	0.0526426	1.8452	4.77582	0.0108541	0.0189948	0.369041	0.0108541	0	0.00396176	0.22251	0.00287635	0.00542707
cal_1_80c	Callison Lake	Marine cement	Cuspate microbialite	142732	208617	0.932914	1.19938	22.5224	147.616	0.180722	0.106371	1.78008	0.11831		0.00900894	6.11088	0.0421141	0.0712575	0.00803207	0.0282208	0.00499291	0.00134049	0.0040703	0.000678384	0.00401603	0.0204058	0.00053728	0.00153043	0.000255072	0.00125908	0.00022251	0.205143	0.00303916	0.0487894	7055.19	3364.79	0.0320197	0.0596978	2.33364	4.99291	0.00868332	0.00922602	0.108541	0.00976873	0	0.00401603	0.363614	0.00287635	0.00434166
cal_1_80c	Callison Lake	Marine cement	Cuspate microbialite	141158	217191	1.01866	1.46965	23.1193	142.244	0.195375	0.188319	1.78551	0.142189		0.00596978	6.11631	0.013622	0.0331594	0.00374468	0.0153586	0.00309343	0.000602405	0.00265927	0.000309343	0.00238791	0.0129707	0.000369041	0.00160099	8.14061e-05	0.000640395	6.51249e-05	0.277323	0.002605	0.0522084	4613.01	5318.53	0.0331051	0.0488437	1.8452	3.25624	0.013025	0.0195375	0.146531	0.0103114	0	0.00379895	0.44502	0.00124823	0.00271354
cal_1_80c	Callison Lake	Marine cement	Cuspate microbialite	145283	216974	7.25057	2.07857	35.276	153.206	0.23662	0.224681	3.71212	0.0955165		0.0119938	3.63614	0.0143275	0.0258871	0.00301203	0.0143817	0.00265927	0.000900894	0.00265927	0.00035276	0.00271354	0.0224138	0.000700092	0.0022251	0.000282208	0.00159013	0.000168239	0.391835	0.00217083	0.354931	4830.09	4884.37	0.358187	0.0651249	1.46531	3.36479	0.00922602	0.0195375	0.179093	0.00651249	0	0.00461301	0.238791	0.00113969	0.00162812
cal_1_80c	Callison Lake	Marine cement	Cuspate microbialite	147616	224138	1.06913	1.15542	51.5029	175.132	0.186691	0.192661	2.83836	0.128079		0.00928029	8.6996	0.026864	0.0556818	0.00694665	0.0326167	0.00596978	0.0013622	0.00591551	0.000862905	0.00580697	0.0326167	0.000862905	0.00287635	0.000331051	0.00238791	0.000385322	0.570385	0.00520999	0.0697922	10311.4	10854.1	0.0922602	0.0520999	3.85322	5.10145	0.0113969	0.0227937	0.195375	0.0075979	0	0.00401603	0.44502	0.00173666	0.00293062
cal_1_80c	Callison Lake	Marine cement	Cuspate microbialite	143655	215455	0.651791	1.11201	26.864	142.949	0.170953	0.177465	2.82208	0.140018		0.0141104	7.49479	0.0516657	0.0808634	0.00738082	0.0243133	0.00423312	0.0012428	0.00553561	0.000520999	0.00282208	0.0188862	0.000439593	0.00143817	0.00022251	0.00113969	0	0.591551	0.00255072	0.0530768	4775.82	5969.78	0.031477	0.0488437	1.3025	2.93062	0.00814061	0.035276	0.189948	0.00976873	0	0.00596978	0.347333	0.00363614	0.00596978
cal_1_80c	Callison Lake	Marine cement	Cuspate microbialite	142841	214044	0.382066	1.35297	48.9522	174.426	0.177465	0.215998	1.97545	0.123737		0.0101486	3.70669	0.0255072	0.0458045	0.00634968	0.0289263	0.00607832	0.00203515	0.00542707	0.00066753	0.00472155	0.0283293	0.000987727	0.00276781	0.000287635	0.00249645	0.00044502	0.15033	0.00683811	0.0334308	4721.55	4341.66	0.0369041	0.0428739	2.27937	4.61301	0.0103114	0.022251	0.0976873	0.00814061	0	0.00434166	0.189948	0.00206229	0.0031477
cal_1_80c	Callison Lake	Marine cement	Cuspate microbialite	141592	217083	0.457502	1.67588	42.494	192.118	0.192661	0.2605	2.61585	0.164983		0.0124823	3.25624	0.0225224	0.0437422	0.00477582	0.0219796	0.00423312	0.00117225	0.00488437	0.000738082	0.0040703	0.0233907	0.000738082	0.00211656	0.000276781	0.00265927	0.000200802	0.417885	0.0066753	0.0373925	2225.1	3798.95	0.044502	0.0531853	1.41104	5.96978	0.0113969	0.031477	0.244218	0.0119396	0	0.00596978	0.195375	0.00189948	0.00412458
cal_1_99a	Callison Lake	Marine cement	Cuspate microbialite	144523	211927	1.81264	2.64841	47.5954	181.59	0.171496	0.403774	2.58329	0.135677		0.0108541	3.75553	0.0111255	0.0364157	0.00358187	0.0169325	0.00428739	0.00102572	0.00320197	0.000569843	0.0031477	0.023445	0.000613259	0.00148702	0.000141104	0.00109627	0.000146531	0.510145	0.000580697	0.0619229	5155.72	3147.7	0.0705519	0.0868332	1.95375	4.34166	0.00976873	0.0461301	0.13025	0.00814061	0	0.00472155	0.211656	0.000976873	0.00265927
cal_1_99a	Callison Lake	Marine cement	Cuspate microbialite	143817	213121	1.77628	2.47475	51.5572	185.063	0.206771	0.363071	2.49645	0.136762		0.00971446	2.77323	0.0132421	0.0367956	0.0040703	0.0189405	0.00531853	0.00161184	0.00434166	0.00062954	0.00396176	0.0261042	0.000732655	0.00238791	0.000195375	0.00123195	0.000265927	0.321825	0.000548134	0.0592636	5427.07	4016.03	0.0493864	0.0814061	5.42707	8.14061	0.00868332	0.0336479	0.217083	0.00922602	0	0.0044502	0.162812	0.00146531	0.00466728
cal_1_99a	Callison Lake	Marine cement	Cuspate microbialite	140941	216540	1.55323	2.56701	40.9201	158.036	0.203515	0.198631	2.30651	0.116682		0.0113969	4.11372	0.00846623	0.0204058	0.00245304	0.0114511	0.00401603	0.000846623	0.0022251	0.000331051	0.00244218	0.0174209	0.000553561	0.00136762	0	0.00108541	0	0.386408	0.000656676	0.0601862	4504.47	5427.07	0.0493864	0.0814061	3.25624	3.5276	0.0124823	0.0320197	0.151958	0.00868332	0	0.00428739	0.255072	0.000868332	0.00124823
cal_1_99a	Callison Lake	Marine cement	Cuspate microbialite	143492	212904	1.51904	2.50188	27.3524	143.709	0.171496	0.23445	1.78008	0.122109		0.00814061	2.65384	0.01042	0.0213827	0.0028872	0.0132963	0.00434166	0.00123737	0.00336479	0.000520999	0.00298489	0.0205143	0.000683811	0.00105828	0.000233364	0.000993154	0.000200802	0.121566	0.000379895	0.0577441	4558.74	3527.6	0.040703	0.103114	1.57385	2.82208	0.00868332	0.0189948	0.075979	0.0075979	0	0.00363614	0.108541	0.000922602	0.00173666
cal_1_99a	Callison Lake	Marine cement	Cuspate microbialite	143112	225766	1.89405	2.6267	49.3864	179.093	0.199716	0.224138	2.05143	0.122652		0.00971446	3.53302	0.0117767	0.0280037	0.00349503	0.0168782	0.00287635	0.000841196	0.00379895	0.000531853	0.00282208	0.0226852	0.000450447	0.00165526	0.000336479	0.00119938	0.000146531	0.258871	0.000385322	0.0664274	5155.72	8140.61	0.0705519	0.0651249	3.96176	5.96978	0.0108541	0.0244218	0.103114	0.0075979	0	0.00439593	0.141104	0.00103114	0.00211656
cal_1_99a	Callison Lake	Marine cement	Cuspate microbialite	141430	214315	1.43003	2.65927	45.8588	172.092	0.193747	0.264298	2.11113	0.14436		0.0100401	3.26167	0.0100944	0.0258871	0.00300117	0.0116139	0.00466728	0.00116139	0.00379895	0.000472155	0.00238791	0.0193747	0.000624113	0.00154129	0.00022251	0.0014436	0.000146531	0.28872	0.000558989	0.0499291	2605	3147.7	0.0401603	0.0814061	3.1477	3.5276	0.00868332	0.0206229	0.0976873	0.00814061	0	0.00504718	0.282208	0.00108541	0.00331051
cal_1_99a	Callison Lake	Marine cement	Cuspate microbialite	141918	214315	0.694665	2.05686	44.2306	178.551	0.204601	0.406488	1.86691	0.166068		0.00781499	2.65927	0.0123737	0.0461301	0.00377724	0.0157928	0.00531853	0.00135677	0.00401603	0.000325624	0.00206229	0.0210028	0.000477582	0.00176923	0.000179093	0.00137305	0.000249645	0.181264	0.000558989	0.033485	2496.45	3527.6	0.0596978	0.0868332	3.20197	5.96978	0.0135677	0.0282208	0.0868332	0.0113969	0	0.00439593	0.18452	0.00103114	0.00542707
cal_1_99a	Callison Lake	Marine cement	Cuspate microbialite	143817	212361	0.463472	2.04601	52.5883	180.667	0.18235	0.338107	1.79636	0.168239		0	2.64841	0.0113969	0.0287635	0.00348418	0.018235	0.00455874	0.00125908	0.00412458	0.000396176	0.00369041	0.0229022	0.000727228	0.0018452	0.000195375	0.00212199	0	0.134591	0.000884613	0.0363071	4775.82	1899.48	0.0390749	0.0542707	3.20197	4.61301	0.0103114	0.0412458	0.075979	0.00868332	0	0	0.108541	0.00151958	0.00244218
cal_1_99B	Callison Lake	Marine cement	Cuspate microbialite	140073	213393	1.56842	5.41079	48.8979	185.063	0.221425	0.312599	2.3445	0.127536		0.0157385	7.32655	0.0173666	0.0455331	0.00504718	0.0230108	0.00477582	0.00197545	0.00455874	0.000591551	0.00434166	0.0345162	0.000814061	0.0022251	0.000325624	0.00298489	0.000396176	0.287635	0.0022251	0.0513944	4233.12	4992.91	0.075979	0.173666	2.2251	5.96978	0.0157385	0.0358187	0.135677	0.00976873	0	0.00596978	0.412458	0.00135677	0.00341906
cal_1_99B	Callison Lake	Marine cement	Cuspate microbialite	145446	216160	10.9952	3.91835	64.4194	213.284	0.23445	0.606747	3.98347	0.108541		0.0173666	7.39167	0.0233907	0.0644736	0.00662103	0.0347333	0.00824915	0.00238249	0.00786926	0.00128079	0.00607832	0.0469985	0.00129164	0.00363614	0.000564416	0.00293062	0.000504718	0.640937	0.00178551	0.689781	3201.97	4233.12	0.31477	0.113969	4.61301	8.14061	0.0113969	0.0520999	0.173666	0.00651249	0	0.00651249	0.271354	0.00146531	0.00347333
cal_1_99B	Callison Lake	Marine cement	Cuspate microbialite	141701	215238	8.87326	4.22769	41.6799	163.518	0.235535	0.35276	2.91977	0.101486		0.0129164	5.44878	0.0185606	0.043308	0.00618686	0.0276238	0.00596978	0.00211656	0.00776071	0.00111798	0.00607832	0.043905	0.00125908	0.00298489	0.00053728	0.00341906	0.000379895	0.344076	0.00173666	0.566586	3201.97	4613.01	0.200802	0.0922602	2.17083	3.5276	0.0124823	0.0651249	0.179093	0.00596978	0	0.00515572	0.233364	0.00168239	0.00369041
cal_1_99B	Callison Lake	Marine cement	Cuspate microbialite	144414	217626	9.44311	3.63614	42.494	174.209	0.255072	0.385322	3.89121	0.0835769		0.0179093	8.29257	0.0166068	0.0366327	0.00452075	0.0183978	0.00558989	0.00201344	0.00428739	0.000814061	0.00477582	0.0316941	0.000732655	0.00255072	0.000379895	0.00276781	0.000233364	0.627912	0.000732655	0.607289	2713.54	2930.62	0.151958	0.0868332	2.11656	3.74468	0.0146531	0.0385322	0.173666	0.00542707	0	0.00596978	0.325624	0.00119396	0.00238791
cal_1_99B	Callison Lake	Marine cement	Cuspate microbialite	144903	214369	2.0243	6.4745	46.9985	188.319	0.203515	0.423312	2.29565	0.162812		0.0147074	3.98347	0.0124823	0.0408659	0.00369041	0.0175837	0.00531853	0.00161727	0.00390749	0.000727228	0.00390749	0.0290891	0.000689238	0.00211656	0.000336479	0.00147616	0.0002605	0.423312	0.000846623	0.0530225	7055.19	7055.19	0.0922602	0.141104	2.98489	5.96978	0.013025	0.0596978	0.141104	0.00868332	0	0.00477582	0.146531	0.00151958	0.0035276
cal_1_99B	Callison Lake	Marine cement	Cuspate microbialite	141158	208020	2.31736	5.11773	49.2236	199.065	0.197003	0.44502	2.75695	0.147616		0.00868332	4.40136	0.0138933	0.0490607	0.00477582	0.0186149	0.00483009	0.00126994	0.00499291	0.000602405	0.00347333	0.0322368	0.000884613	0.00293062	0.000217083	0.0022251	0.000309343	0.240962	0.00105828	0.0624113	4450.2	3853.22	0.0596978	0.146531	1.3025	4.34166	0.0108541	0.0651249	0.157385	0.00976873	0	0.00428739	0.195375	0.00108541	0.00249645
cal_1_99B	Callison Lake	Marine cement	Cuspate microbialite	142298	215509	1.71333	6.17058	41.1372	176.814	0.205143	0.246932	1.89405	0.128622		0.013839	6.74585	0.0188319	0.0455874	0.00506346	0.0258329	0.00450447	0.00219796	0.00499291	0.000721801	0.00553561	0.0386408	0.000960592	0.0031477	0.000265927	0.0022251	0.000347333	0.122109	0.000678384	0.0619229	3201.97	4884.37	0.0461301	0.157385	1.57385	4.01603	0.0113969	0.0200802	0.0705519	0.00705519	0	0.0053728	0.2605	0.000976873	0.00173666
cal_1_99B	Callison Lake	Marine cement	Cuspate microbialite	147616	222510	1.73666	5.71471	50.0376	189.622	0.201344	0.191576	2.2848	0.155757		0.0132963	3.39735	0.0121024	0.0269726	0.00335936	0.017638	0.00417885	0.00138933	0.00336479	0.000417885	0.00374468	0.0344619	0.000710947	0.00217083	0.000227937	0.00189948	0.000309343	0.189405	0.00104743	0.0711489	6512.49	7055.19	0.0596978	0.108541	1.79093	3.74468	0.0108541	0.0173666	0.108541	0.00814061	0	0.00510145	0.146531	0.00075979	0.00168239
cal_1_120A	Callison Lake	Marine cement	Cuspate microbialite	145446	216215	4.44477	2.94147	61.3259	225.766	0.237706	0.803207	7.81499	0.290348		0.0282208	3.93463	0.0483009	0.0830342	0.0126451	0.0602405	0.0125908	0.00320197	0.0117767	0.00179093	0.0109627	0.0819488	0.00223053	0.00634968	0.000879186	0.00700092	0.000835769	0.245304	0.00971446	0.348961	3473.33	4233.12	0.146531	0.0976873	6.51249	22.7937	0.013025	0.0705519	0.651249	0.0189948	0	0.00868332	0.271354	0.00434166	0.0075979
cal_1_120A	Callison Lake	Marine cement	Cuspate microbialite	141212	215292	5.26426	3.02288	38.2609	167.642	0.237706	0.89004	5.04718	0.148702		0.0233364	3.32137	0.0253987	0.0444477	0.00694665	0.0314228	0.00732655	0.00182892	0.00781499	0.00108541	0.00721801	0.0512858	0.00152501	0.00369041	0.00040703	0.0040703	0.000596978	0.126451	0.00417885	0.488437	2008.02	3527.6	0.868332	0.0814061	2.38791	4.66728	0.0151958	0.0705519	0.276781	0.0119396	0	0.00651249	0.157385	0.00173666	0.00287635
cal_1_120A	Callison Lake	Marine cement	Cuspate microbialite	143166	214586	11.5488	3.82609	70.0092	161.781	0.307172	0.596978	6.28455	0.278952		0.0238791	3.48418	0.0256701	0.0509059	0.00732655	0.0322368	0.00868332	0.0019049	0.00928029	0.00127536	0.00808634	0.0639852	0.00177465	0.00510145	0.000624113	0.00569843	0.000895467	0.203515	0.00640395	1.09301	2659.27	3310.51	0.35276	0.108541	6.51249	4.50447	0.0146531	0.0298489	0.331051	0.0119396	0	0.00651249	0.18452	0.00189948	0.00331051
cal_1_120A	Callison Lake	Marine cement	Cuspate microbialite	146314	219796	7.81499	2.95775	43.308	158.688	0.257243	0.479753	4.83552	0.13622		0.0151958	2.93062	0.0208942	0.0323996	0.00564416	0.0287092	0.0057527	0.00166611	0.00792353	0.000716374	0.00624113	0.0443392	0.00116139	0.00379895	0.000374468	0.00347333	0.000580697	0.219796	0.00298489	1.06859	4233.12	6512.49	0.189948	0.0814061	4.4502	3.69041	0.013025	0.0287635	0.244218	0.0075979	0	0.00542707	0.151958	0.00157385	0.00217083
cal_1_120A	Callison Lake	Marine cement	Cuspate microbialite	148159	215998	9.88813	3.81523	131.878	170.953	0.315313	1.52501	7.5979	0.21654		0.0276781	10.42	0.0399975	0.0938884	0.0110712	0.0466728	0.0119938	0.00331051	0.012428	0.00192118	0.0131335	0.101486	0.00286549	0.00814061	0.00108541	0.0075979	0.00129707	0.515572	0.00656676	1.15759	7055.19	7597.9	0.18452	0.119396	20.6229	6.51249	0.0200802	0.124823	0.596978	0.0151958	0	0.00651249	1.57385	0.00412458	0.0113969
cal_1_120b	Callison Lake	Marine cement	Cuspate microbialite	143329	211981	1.7638	1.29707	34.6247	178.659	0.192661	0.401603	3.16398	0.124823		0.0100944	5.08517	0.0183978	0.0400518	0.0044502	0.0175294	0.00417885	0.00125908	0.00374468	0.000493864	0.00358187	0.0205686	0.000705519	0.00233364	0.000233364	0.00146531	0.000157385	0.662103	0.0022251	0.0588295	5209.99	2984.89	0.113969	0.0542707	1.3025	4.93864	0.0124823	0.0868332	0.206229	0.00705519	0	0.00483009	0.331051	0.0013025	0.00255072
cal_1_120b	Callison Lake	Marine cement	Cuspate microbialite	138499	213013	1.49245	1.28405	42.9281	170.573	0.207857	0.356016	2.25224	0.16444		0.0117225	4.89522	0.0191576	0.0364157	0.00447734	0.0178008	0.00477582	0.00119938	0.0044502	0.000596978	0.00276781	0.0206229	0.00066753	0.00206229	0.000401603	0.00157385	0	0.327795	0.00173666	0.0976873	2930.62	3201.97	0.075979	0.0526426	1.95375	5.20999	0.0103114	0.035276	0.0922602	0.0423312	0	0.00450447	0.195375	0.00146531	0.00249645
cal_1_120b	Callison Lake	Marine cement	Cuspate microbialite	141430	210950	1.01215	1.40561	38.2066	159.013	0.174209	0.341906	3.24539	0.156842		0.00971446	6.15973	0.0215998	0.0354388	0.00531853	0.0250731	0.00423312	0.00155214	0.00548134	0.000754363	0.00309343	0.0258329	0.000624113	0.00142189	0.000227937	0.00181264	0	0.700092	0.00139476	0.0628998	4287.39	3690.41	0.0374468	0.0651249	4.23312	6.51249	0.0103114	0.0705519	0.358187	0.013025	0	0.00520999	0.396176	0.00249645	0.00379895
cal_1_120b	Callison Lake	Marine cement	Cuspate microbialite	142569	212796	1.03169	1.40561	64.5822	179.093	0.27461	0.143275	2.71354	0.129707		0.00911748	5.9535	0.0188319	0.0421141	0.00418427	0.016444	0.00341906	0.00122652	0.00325624	0.00044502	0.00255072	0.0163898	0.00044502	0.00113426	0.000173666	0.00075979	0	0.309343	0.000727228	0.0453703	3201.97	3093.43	0.0379895	0.0705519	8.68332	11.3969	0.0276781	0.013025	0.325624	0.00868332	0	0.00396176	0.293062	0.00135677	0.00303916
cal_1_120b	Callison Lake	Marine cement	Cuspate microbialite	146531	217137	1.1272	1.31715	59.1551	189.948	0.206771	0.257243	3.0663	0.160099		0.0115054	6.38766	0.019049	0.0447191	0.00493864	0.017041	0.00271354	0.00168782	0.0035276	0.000461301	0.00298489	0.0171496	0.00031477	0.00167697	0.0002605	0.000993154	0	0.469985	0.0015033	0.102572	5969.78	4395.93	0.040703	0.0488437	2.55072	4.39593	0.0103114	0.0233364	0.200802	0.00868332	0	0.00455874	0.363614	0.00151958	0.00293062
cal_1_120b	Callison Lake	Marine cement	Cuspate microbialite	140995	216812	0.599149	1.32366	42.7111	165.146	0.19646	0.21057	2.47475	0.142189		0.0124823	3.22368	0.0149245	0.0323996	0.00392377	0.0163355	0.00303916	0.00100401	0.002605	0.000401603	0.00189948	0.0153043	0.000423312	0.00149787	0.000141104	0.000900894	0.000113969	0.336479	0.00137848	0.0631711	2008.02	4938.64	0.02605	0.0434166	1.8452	4.0703	0.00922602	0.035276	0.157385	0.00868332	0	0.00472155	0.124823	0.00103114	0.00233364
cal_1_120b	Callison Lake	Marine cement	Cuspate microbialite	141592	213881	0.480296	1.09681	29.5775	153.043	0.173124	0.262128	2.39877	0.100944		0.0119396	3.77182	0.0181807	0.0413543	0.0041897	0.0175294	0.00369041	0.00106913	0.0040703	0.000428739	0.00249645	0.0157385	0.000553561	0.0013622	0	0.000672957	0	0.249645	0.00151415	0.0286549	2008.02	2659.27	0.0233364	0.0455874	2.2251	3.90749	0.00922602	0.0390749	0.108541	0.00705519	0	0.00499291	0.211656	0.00157385	0.00298489
cal_1_120c	Callison Lake	Marine cement	Cuspate microbialite	152501	212796	7.61418	1.94832	41.9513	146.694	0.268097	1.03114	4.20598	0.0752192		0.00786926	3.30509	0.00618686	0.0122109	0.00181264	0.00976873	0.00233364	0.00066753	0.00276781	0.000233364	0.00287635	0.0173666	0.000520999	0.00148702	0.000168239	0.00111798	0.000217083	0.808634	0.00439593	0.422226	6512.49	4613.01	0.238791	0.113969	1.73666	2.76781	0.0113969	0.0596978	0.293062	0.00504718	0	0.00347333	0.200802	0.000868332	0.00108541
cal_1_120c	Callison Lake	Marine cement	Cuspate microbialite	144903	214532	1.09084	1.41809	49.2778	175.294	0.192661	1.13426	2.79494	0.108541		0.0115054	3.53845	0.0105285	0.0240419	0.00453161	0.0201344	0.00634968	0.0012428	0.00504718	0.000710947	0.00396176	0.0215455	0.000672957	0.0016444	0.000287635	0.00202973	0.000369041	0.548134	0.00553561	0.0551933	7055.19	4721.55	0.0814061	0.0531853	2.00802	2.93062	0.00976873	0.141104	0.363614	0.00705519	0	0.00477582	0.233364	0.000868332	0.0013025
cal_1_120c	Callison Lake	Marine cement	Cuspate microbialite	149245	215835	5.64416	1.55214	59.6978	199.716	0.262128	1.24823	2.92519	0.100401		0.00949738	4.34166	0.0104743	0.0250188	0.00359272	0.0183978	0.00401603	0.000770644	0.00374468	0.000499291	0.00385322	0.0206771	0.00075979	0.00189948	0.00018452	0.00173666	0.000255072	0.213827	0.00634968	0.268097	6512.49	4341.66	0.75979	0.0922602	4.66728	7.5979	0.013025	0.0542707	0.108541	0.0075979	0	0.0044502	0.596978	0.00103114	0.00249645
cal_1_120c	Callison Lake	Marine cement	Cuspate microbialite	143492	214858	0.600234	2.11113	62.8455	204.818	0.219254	1.17225	2.19796	0.148702		0	2.92519	0.0114511	0.030663	0.0044502	0.0204601	0.00428739	0.00130792	0.00401603	0.00066753	0.00401603	0.0226852	0.000700092	0.00207857	0.000113969	0.00233364	0.000249645	0.137848	0.00776071	0.0380438	3636.14	3310.51	0.0331051	0.0651249	2.17083	3.5276	0.0135677	0.0651249	0.0976873	0.00922602	0	0	0.200802	0.000922602	0.00189948
cal_1_120c	Callison Lake	Marine cement	Cuspate microbialite	144849	215889	1.01703	2.15998	33.5393	162.812	0.167697	0.917175	1.73124	0.181807		0.00705519	1.9646	0.0066753	0.0141104	0.00285464	0.0131878	0.00472155	0.000710947	0.00309343	0.000412458	0.00211656	0.0140561	0.000499291	0.00119938	0.000113969	0.00139476	0.000189948	0.0814061	0.0062954	0.0437965	3147.7	3798.95	0.0461301	0.0705519	3.85322	7.05519	0.00814061	0.0814061	0.141104	0.0103114	0	0.00379895	0.075979	0.000705519	0.00146531
cal_1_120c	Callison Lake	Marine cement	Cuspate microbialite	140453	211710	0.506889	1.66611	67.5128	193.747	0.25453	0.917175	2.68097	0.149245		0.00678384	2.39877	0.0144903	0.0318569	0.00499291	0.0240419	0.00553561	0.00134591	0.00455874	0.000645822	0.00385322	0.0270268	0.000835769	0.00233364	0.000358187	0.00271354	0.000363614	0.417885	0.00900894	0.037881	3907.49	4124.58	0.0303916	0.0705519	2.98489	4.88437	0.0293062	0.0922602	0.217083	0.0173666	0	0.00369041	0.189948	0.00135677	0.00227937
cal_1_120c	Callison Lake	Marine cement	Cuspate microbialite	144252	217083	2.58329	1.60099	72.1801	294.69	0.879186	2.38249	4.28196	0.240419		0.0179093	2.75153	0.0354388	0.0947024	0.0109084	0.0500919	0.0125365	0.00217083	0.0118853	0.00147616	0.00879186	0.0600777	0.00187777	0.00450447	0.000727228	0.00672957	0.000770644	0.9823	0.0293605	0.0493321	2279.37	6512.49	0.206229	0.0705519	3.03916	35.8187	0.233364	0.211656	0.249645	0.0227937	0	0.00705519	0.379895	0.00369041	0.00510145
3Fii	Callison Lake	Marine cement	Thrombolite	146928	264469	0.409257	14.7194	100.292	450.096	0.0794861	0.592327	4.34471	0.894298	0.0205971	0.0160598	7.80857	0.0922368	0.2244	0.0200899	0.0813141	0.0165875	0.00491683	0.0234112	0.00383556	0.0262779	0.31746	0.0067713	0.0226244	0.00313241	0.0218496	0.00314873	0.144559	0.0030781	0.0101437	5572.44	6420.61	0.0165935	0.270393	3.10894	12.9848	0.00918094	0.0422607	0.156554	0.0262836	0.00622173	0.00582001	0.279455	0.00321203	0.00595742
3Fii	Callison Lake	Marine cement	Thrombolite	150466	272072	0.183595	25.9143	31.9412	307.819	0.452808	0.913669	4.33126	1.00696	0.00927698	0.0253717	12.8416	0.0530847	0.189413	0.0137903	0.0669975	0.0143589	0.00460992	0.0222319	0.00414124	0.0353472	0.3785	0.00873482	0.0315588	0.00474177	0.0322872	0.00492897	0.359975	0.00159229	0.0228193	4247.67	7112.17	0.0128321	0.589833	1.27139	10.9775	0.0510551	0.0505739	0.233238	0.0567593	0.00343128	0.00679444	0.700575	0.0023263	0.00664177
3Fii	Callison Lake	Marine cement	Thrombolite	146970	258951	0.548352	11.4489	47.7996	579.659	0.150484	0.68057	4.29532	1.14357	0.00681527	0.0243342	13.6041	0.0549815	0.145545	0.0131747	0.0549858	0.011531	0.00296242	0.010942	0.00249092	0.0176045	0.190726	0.00480163	0.0180007	0.00273458	0.0181303	0.00268763	0.24392	0.00425618	0.0161958	7868.74	6382.99	0.0268901	0.415193	2.07276	13.6159	0.0143795	0.0558402	0.197511	0.0385422	0.00312922	0.00712164	1.62452	0.00335706	0.00547791
3Fii	Callison Lake	Marine cement	Thrombolite	145410	264316	0.211431	39.7924	34.0472	297.687	0.468866	0.848024	5.23257	1.13353	0.00917515	0.0604858	9.89386	0.0894547	0.351165	0.0211652	0.0970426	0.0253544	0.0070326	0.0321257	0.00630973	0.0549351	0.765936	0.0150702	0.0565657	0.00874819	0.060419	0.00997765	0.218539	0.00404273	0.0248452	3994.79	9187.12	0.0100935	0.78298	0.94741	7.83089	0.0495612	0.0663701	0.258869	0.11409	0.00364781	0.0114091	0.375523	0.00385046	0.0149653
3Fii	Callison Lake	Marine cement	Thrombolite	154636	273292	0.743568	7.19075	38.4503	597.511	0.0530174	0.465616	6.05301	2.77224	0.00529401	0.0172042	3.28767	0.0567695	0.146593	0.0112411	0.0542485	0.0112639	0.00372722	0.0182703	0.00317364	0.0244625	0.326094	0.00744211	0.0273578	0.00449445	0.0324467	0.00490006	0.148317	0.00130682	0.00662365	6952.34	6719.32	0.0249323	0.261637	0.785325	9.64397	0.00625029	0.046857	0.254272	0.0766036	0.00256659	0.00584081	0.149515	0.00235061	0.00450869
3Fii	Callison Lake	Marine cement	Thrombolite	143135	262291	0.716061	10.0718	36.7564	432.674	0.121168	0.488829	5.79808	1.90125	0.0138976	0.0245002	4.81719	0.0568639	0.148079	0.0133515	0.0556227	0.0145397	0.00306303	0.0163413	0.00271307	0.0221607	0.253285	0.00523958	0.0193508	0.00320433	0.0199721	0.00362023	0.251086	0.00209469	0.00598161	2797.8	6723.27	0.0213085	0.20496	0.728583	7.91799	0.0178999	0.0361176	0.211479	0.0329053	0.00412775	0.00831086	0.188072	0.00250639	0.00438147
3Fii	Callison Lake	Marine cement	Thrombolite	146615	270288	0.702033	12.6887	54.2605	533.039	0.0900578	0.855244	8.04784	1.66776	0.0336289	0.0161522	7.35245	0.101146	0.241263	0.0210475	0.0907657	0.0213128	0.00537505	0.0218553	0.00364177	0.0328875	0.326064	0.00776725	0.0246493	0.0040173	0.0274335	0.00371108	0.254274	0.00741573	0.00870002	3623.88	7822.72	0.0211056	0.232141	1.61703	12.3385	0.0102235	0.106363	0.269505	0.0456304	0.00679707	0.00666828	0.233206	0.00362531	0.00529222
3Fii	Callison Lake	Marine cement	Thrombolite	149948	266788	0.663216	11.962	47.0246	482.855	0.1315	0.89533	7.35604	1.81357	0.0204755	0.0275807	11.8788	0.0726924	0.199435	0.0168032	0.0699592	0.0181718	0.00519886	0.021935	0.00404851	0.0303711	0.323073	0.00763035	0.0234536	0.00416253	0.0280238	0.00447601	0.43372	0.00455944	0.00723775	4929.53	6732.83	0.0214864	0.230291	1.1629	7.76425	0.0160047	0.0662163	0.358187	0.0432685	0.00556569	0.0090434	0.440122	0.00284111	0.00549077
3Fvii	Callison Lake	Marine cement	Thrombolite	147564	259524	0.133855	17.6842	78.8128	763.05	0.0994956	0.66995	4.30742	0.469996	0.00895205	0.0223434	8.41034	0.129367	0.343305	0.0310042	0.132702	0.0278343	0.00717663	0.0367782	0.00659943	0.0480697	0.587175	0.0116414	0.0404509	0.00493888	0.0364867	0.00550934	0.183652	0.00356082	0.0107045	7607.99	6441.39	0.0121091	0.370275	3.06925	29.2023	0.0118757	0.110696	0.197176	0.0193649	0.00309785	0.00696601	0.625413	0.00389648	0.0101683
3Fvii	Callison Lake	Marine cement	Thrombolite	152961	260714	0.109534	38.1707	28.5122	496.266	0.128933	0.51293	6.02134	1.03897	0.00398201	0.0427535	4.30651	0.087173	0.293153	0.0246346	0.113727	0.025337	0.00717066	0.0341768	0.00594669	0.0454726	0.682738	0.0125343	0.0452806	0.00665962	0.04375	0.00724454	0.0825374	0.00193039	0.0265347	6965.83	7438.2	0.00794365	0.76777	0.953259	18.9522	0.0094165	0.0400612	0.245746	0.103938	0.00219273	0.00963655	0.181048	0.0112525	0.041999
3Fvii	Callison Lake	Marine cement	Thrombolite	154808	261946	0.305079	3.13073	39.3056	715.102	0.120275	0.619408	3.94788	0.754897	0.0185229	0.0205306	2.63204	0.093915	0.232389	0.0215592	0.0848585	0.0189912	0.00332507	0.0193942	0.00353356	0.0204316	0.185177	0.00469836	0.0133988	0.00208235	0.0129421	0.00181474	0.204703	0.0180446	0.0181129	5864.39	6372.88	0.0244584	0.116158	1.32471	16.7553	0.0129095	0.0470361	0.147761	0.0380192	0.0058371	0.00791269	0.141825	0.00685294	0.014355
3Fvii	Callison Lake	Marine cement	Thrombolite	162119	265737	0.096082	20.6622	44.8557	895.6	0.0724433	0.380669	5.02449	1.11278	0.0132367	0.0234959	3.49364	0.0372778	0.106287	0.00921366	0.0447343	0.010373	0.00303797	0.0135382	0.00261488	0.0207925	0.277683	0.0059037	0.0194573	0.00294778	0.0213113	0.00323093	0.0742234	0.00119143	0.0161292	10509.9	7263.7	0.00875676	0.570316	1.28092	20.9501	0.00726286	0.0324559	0.241274	0.0333287	0.00472579	0.00652711	0.18159	0.00185546	0.00504642
3Fvii	Callison Lake	Marine cement	Thrombolite	154909	265420	0.0908473	20.382	47.274	976.511	0.0522489	0.542017	4.53687	1.10713	0.0150343	0.0199365	3.73726	0.0348069	0.096416	0.00840063	0.0399205	0.009076	0.00255204	0.0112216	0.00235257	0.0178546	0.235525	0.0052495	0.0165835	0.00265594	0.0172386	0.00254483	0.110946	0.000771807	0.0114889	7097.35	5916.99	0.00657003	0.376904	0.880376	16.7253	0.0059553	0.0740013	0.18394	0.0278674	0.00468469	0.00659537	0.227013	0.00203668	0.00369245
3Fvii	Callison Lake	Marine cement	Thrombolite	153266	272548	0.280681	3.24468	52.7747	769.878	0.308693	0.73205	4.27816	0.964639	0.0143183	0.0224165	3.84506	0.0535181	0.139215	0.0110225	0.0402066	0.0106319	0.00260731	0.0106776	0.00192854	0.0126212	0.12126	0.002946	0.00964422	0.00156435	0.0100819	0.00143989	0.562181	0.00180119	0.0249914	3477.26	7005.17	0.0196882	0.0875554	3.39104	34.4774	0.0521991	0.0953583	0.257504	0.036895	0.00450683	0.00701315	0.252195	0.00218802	0.00532071
3Fvii	Callison Lake	Marine cement	Thrombolite	155666	267079	0.228094	7.49036	33.0821	747.269	0.0383708	0.58949	3.95899	0.768024	0.00629132	0.0194341	3.32331	0.0272267	0.0681295	0.00593012	0.0231473	0.00515668	0.00150024	0.00737265	0.00133617	0.00730309	0.088873	0.00191177	0.00650004	0.00115444	0.00749863	0.0011981	0.17813	0.000313592	0.017612	3802.69	4338.07	0.0137101	0.13253	0.894229	22.6782	0.00688716	0.242281	0.159147	0.0400016	0.00281698	0.0076581	0.151457	0.00155074	0.00257428
3Fvii	Callison Lake	Marine cement	Thrombolite	151632	266400	0.169947	30.7176	44.9163	688.104	0.0948644	0.936219	6.28533	0.889894	0.0148346	0.0327138	4.90627	0.0676833	0.185813	0.0159801	0.0702917	0.0196587	0.0051016	0.0219677	0.00452055	0.0339707	0.520393	0.00977444	0.032407	0.0051634	0.0358218	0.00602178	0.196274	0.00079819	0.0189053	3942.38	6033.73	0.0153316	0.527445	1.41889	20.4078	0.018342	0.14923	0.283441	0.0338358	0.00441451	0.0088054	0.237304	0.00545153	0.0160251
3Fvii	Callison Lake	Marine cement	Thrombolite	149463	256541	1.49366	27.8085	41.2283	3964.08	0.839165	5.61377	10.2594	1.19406	0.123446	0.0459422	12.3302	0.103324	0.27587	0.0235141	0.107248	0.02542	0.00585466	0.0327424	0.00514843	0.0430809	0.529673	0.0115647	0.0387771	0.00595673	0.0410483	0.00576194	6.6081	0.00181752	0.0143379	7949.94	6658.46	0.448234	0.578957	1.51288	1219.98	0.279836	1.98555	2.12841	0.112893	0.0434363	0.0108343	2.04875	0.00593094	0.0190186
3Fvii	Callison Lake	Marine cement	Thrombolite	149864	261287	0.159226	12.1814	79.3207	815.09	0.0455797	0.249831	3.52414	0.462171	0.00689625	0.0113871	8.26051	0.137678	0.367202	0.0336982	0.148283	0.0329642	0.00822094	0.0437668	0.00811945	0.0601531	0.664414	0.0155494	0.0467669	0.00700684	0.0444206	0.0069253	0.121632	0.00293266	0.0147802	7870.77	7665.23	0.0127602	0.250645	2.56652	21.0094	0.00658415	0.0330599	0.162941	0.0153682	0.00320395	0.00554653	0.315478	0.0042019	0.00802501
3Fi	Callison Lake	Marine cement	Thrombolite	152387	262451	0.222912	4.04551	37.0739	667.518	0.115713	0.609265	3.64754	0.930641	0.0285041	0.030975	3.24306	0.0713182	0.195921	0.0146705	0.0568732	0.0115368	0.0030791	0.011948	0.00215604	0.0151965	0.133677	0.00344926	0.011709	0.00171184	0.013288	0.00169284	0.204304	0.00411892	0.0180021	2221.36	3501.98	0.0126239	0.112328	0.909004	12.1113	0.0102228	0.0300367	0.136681	0.030259	0.00659499	0.00982612	0.735801	0.0029249	0.00554456
3Fi	Callison Lake	Marine cement	Thrombolite	154634	269154	0.177685	15.238	43.5444	871.366	0.0485147	0.649376	5.3516	1.13522	0.0188955	0.046375	6.9397	0.0399762	0.089676	0.0091061	0.0401083	0.0086961	0.00259802	0.0120299	0.00214142	0.0175183	0.224115	0.00471634	0.0174483	0.00289373	0.024001	0.00389813	0.269069	0.00198347	0.0135778	2981.73	6258.39	0.00991552	0.249868	1.12991	13.7093	0.00540428	0.0547526	0.238522	0.0578945	0.00523748	0.00996746	0.38587	0.00251077	0.00386335
3Fi	Callison Lake	Marine cement	Thrombolite	154536	264341	0.622396	17.4628	41.5985	1083.13	0.122621	0.645072	5.18293	0.809333	0.0458244	0.0335232	7.08457	0.0791195	0.215739	0.0201814	0.0899755	0.0205605	0.00598343	0.0258386	0.00495648	0.0403059	0.426847	0.0103505	0.0376328	0.00658985	0.0450346	0.0070811	0.585138	0.00458084	0.0125475	4344.24	5775.04	0.0335024	0.309331	0.943834	56.4829	0.0222142	0.111888	0.168351	0.0340698	0.00788364	0.0101969	0.327496	0.00318612	0.00666003
3Fi	Callison Lake	Marine cement	Thrombolite	154537	266038	0.624905	9.28895	77.396	1162.46	0.0818859	0.769142	6.24021	0.847105	0.0835145	0.0382995	12.5503	0.219262	0.517119	0.0529755	0.221707	0.0455596	0.0120144	0.0534378	0.00925581	0.066782	0.601717	0.0160154	0.0516242	0.00762947	0.0536125	0.00846934	0.287634	0.0214062	0.0113266	6014.4	7167.3	0.0188568	0.161366	1.92414	23.5957	0.00837996	0.15782	0.281884	0.0207094	0.0121496	0.00946174	0.369729	0.0054867	0.0130828
3Fi	Callison Lake	Marine cement	Thrombolite	155271	263204	0.658336	8.7783	41.3636	939.504	0.0494186	0.254974	4.18524	0.763841	0.0262716	0.0312421	7.15803	0.142681	0.354834	0.0357124	0.154607	0.0350635	0.007752	0.0408244	0.00663047	0.0532966	0.467715	0.0121874	0.0433767	0.00637176	0.0467415	0.00672185	0.191791	0.0119578	0.0135072	8619.58	4383.8	0.0201693	0.168719	0.9045	17.1217	0.00694185	0.0293621	0.163281	0.0210193	0.00720961	0.00841099	0.325749	0.00373882	0.00926101
3Fi	Callison Lake	Marine cement	Thrombolite	151225	269937	0.097343	39.7582	45.8203	704.727	0.123292	0.468909	5.56617	0.846806	0.0245834	0.0504004	4.43081	0.0814765	0.279708	0.0203542	0.093308	0.0207987	0.00569888	0.0353086	0.0059008	0.0529665	0.658571	0.0144551	0.0494016	0.00759596	0.0539355	0.00903612	0.180964	0.00429035	0.0214876	5155.5	7502.13	0.0101813	0.555874	1.97928	20.3057	0.0103496	0.0358437	0.181808	0.0493686	0.00734224	0.012381	0.214011	0.00404495	0.0146155
3Fi	Callison Lake	Marine cement	Thrombolite	155565	269310	0.676969	9.53014	28.0096	401.032	0.117974	0.949951	4.3149	1.15316	0.023069	0.0345132	4.78198	0.0243652	0.0555049	0.00630338	0.0240428	0.00659101	0.00192313	0.00681712	0.00137284	0.00820884	0.11088	0.00240145	0.00849765	0.00144553	0.0084739	0.00162666	0.25435	0.00253889	0.0435605	5439.41	5917.29	0.033617	0.17705	0.717054	11.2085	0.0110968	0.0893899	0.18567	0.0859751	0.00544709	0.00871241	0.323935	0.00137978	0.00269205
3Fx	Callison Lake	Marine cement	Thrombolite	148292	269402	0.91026	20.2345	33.2805	334.671	0.0415545	0.306548	3.97105	1.29447	0.0200175	0.0177468	8.63635	0.112282	0.219927	0.0180293	0.0854391	0.0141561	0.00508265	0.0266524	0.00429686	0.0380824	0.670038	0.0115473	0.0386909	0.00627525	0.0416044	0.00719355	0.111882	0.00144598	0.0368178	3359.9	7305.49	0.0227941	0.354173	0.697126	7.14731	0.00683382	0.023493	0.140214	0.0627518	0.00534594	0.00671613	0.330892	0.00355107	0.00509023
3Fx	Callison Lake	Marine cement	Thrombolite	159351	268156	0.157095	16.0743	18.0253	216.842	0.0911492	0.628743	3.21317	0.768655	0.0131523	0.0271103	5.42793	0.055215	0.13107	0.0121272	0.0550326	0.0106937	0.00392497	0.0158827	0.00336975	0.0253137	0.309822	0.00686684	0.022048	0.00358999	0.0232678	0.00399643	0.0864209	0.00172624	0.0264617	6526.48	7219.82	0.0112551	0.319482	0.348031	6.42343	0.00833055	0.0780458	0.129077	0.0478031	0.00423824	0.00879384	0.38081	0.00214612	0.00437637
3Fx	Callison Lake	Marine cement	Thrombolite	155885	260298	0.828383	24.0176	32.1852	329.814	0.0565057	0.45718	4.49677	1.19928	0.0250766	0.0219144	10.5308	0.097461	0.19846	0.0168376	0.0751499	0.0150576	0.00374441	0.0203102	0.00356537	0.0306798	0.537697	0.00902172	0.0337765	0.00496348	0.0354314	0.00552862	0.196457	0.00127393	0.032382	8487.66	7416.25	0.0256928	0.509916	1.08446	9.53242	0.00914049	0.0307636	0.161469	0.0517904	0.00605915	0.00666136	0.529577	0.0032389	0.00616196
3Fx	Callison Lake	Marine cement	Thrombolite	153405	270875	0.251969	1.56697	71.7406	525.07	0.0947424	1.25291	5.54898	0.452805	0.0243502	0.0287759	17.0178	0.276542	0.597172	0.0570058	0.227531	0.0468521	0.0104296	0.0493866	0.00866996	0.0595111	0.620585	0.0136381	0.0445219	0.0063434	0.0382872	0.00576351	0.22385	0.0114908	0.0136373	7455.09	9230.31	0.0121261	0.064321	2.39723	21.0496	0.00952411	0.0949771	0.245736	0.0162998	0.00604398	0.00972925	0.839324	0.0117993	0.0219901
3Fx	Callison Lake	Marine cement	Thrombolite	145959	261593	0.536502	10.2642	36.1384	282.575	0.0417754	0.68062	3.94414	1.33321	0.0360528	0.015043	10.517	0.137443	0.317939	0.0286569	0.117374	0.027746	0.00784138	0.0398485	0.00629142	0.0550862	0.832668	0.0156017	0.0488508	0.00777791	0.0520033	0.00870737	0.151415	0.00236275	0.0402742	5628.51	5705.96	0.0173387	0.218113	1.26244	8.61679	0.00545116	0.0489769	0.161686	0.0391913	0.00885794	0.00598756	0.733854	0.00316705	0.00840345
3Fx	Callison Lake	Marine cement	Thrombolite	144990	263409	0.696375	23.1155	32.1525	328.047	0.0423622	0.267833	3.85908	1.07003	0.0397094	0.0109379	9.35483	0.0731857	0.13506	0.0121782	0.0502833	0.00986356	0.00254023	0.0160368	0.00272664	0.0242034	0.381093	0.00607405	0.0225597	0.00337606	0.0280375	0.00468713	0.088264	0.000937186	0.0252839	3640.95	6548.92	0.0301428	0.993655	1.68291	12.8526	0.00751979	0.0215429	0.166478	0.0438264	0.00831397	0.00596154	0.799422	0.0039172	0.00668116
3Fx	Callison Lake	Marine cement	Thrombolite	148566	270366	0.609555	22.6336	26.469	290.177	0.0394924	0.441807	4.32462	1.04064	0.0230468	0.0313581	9.17305	0.0689086	0.127844	0.0109275	0.0484055	0.0073764	0.00313066	0.0149597	0.00265714	0.0190405	0.357902	0.00628278	0.0244923	0.00392066	0.0256122	0.00449502	0.171995	0.000675164	0.0249259	5324.19	8731.74	0.0266672	0.630059	0.788772	6.75039	0.00624483	0.0382951	0.191498	0.0367655	0.00682169	0.0106728	0.406228	0.00305448	0.00577976
3Fx	Callison Lake	Marine cement	Thrombolite	137979	264023	0.450459	10.3639	36.9739	287.123	0.0651517	0.493818	4.48055	1.38053	0.0149645	0.019341	8.942	0.122384	0.267977	0.0243884	0.11355	0.0214056	0.00671723	0.0344563	0.00584797	0.0456473	0.801526	0.0141023	0.0473001	0.00668811	0.0472207	0.00789226	0.15849	0.00236334	0.0263255	4285.77	6588.72	0.0184321	0.187731	1.09934	7.22718	0.00928052	0.0272402	0.1742	0.035368	0.00471046	0.00778959	0.307168	0.0033703	0.00748379
3Fv	Callison Lake	Marine cement	Thrombolite	158870	263930	0.563561	10.9386	51.2033	853.992	0.586775	1.07448	5.33408	1.6028	0.0103525	0.0260443	9.52894	0.119133	0.295213	0.0322685	0.133086	0.030484	0.00910703	0.0364159	0.00670301	0.0519554	0.469059	0.0125631	0.0414124	0.00641267	0.044945	0.00703562	0.374438	0.0243598	0.0149667	7698.22	7273.45	0.0195255	0.184797	2.33909	22.5659	0.123471	0.0713885	0.208122	0.045929	0.00465953	0.00790779	0.778208	0.00535623	0.0109582
3Fv	Callison Lake	Marine cement	Thrombolite	156628	256878	0.441524	9.63155	68.2988	1088.87	0.12559	0.889577	10.016	0.993629	0.010841	0.0397077	8.25438	0.171792	0.411675	0.0405989	0.172668	0.0361767	0.0103921	0.0445582	0.00797803	0.0565128	0.594969	0.0145269	0.0454479	0.00635449	0.0466924	0.00783277	0.481652	0.0279667	0.0117773	4561.79	5734.19	0.0159618	0.184967	1.80021	19.5252	0.00952486	0.0887044	0.375515	0.026108	0.00389745	0.00908036	0.301353	0.00494571	0.0100906
3Fv	Callison Lake	Marine cement	Thrombolite	163294	271443	0.189504	24.3343	78.4441	660.616	0.0917394	0.864718	4.927	1.09535	0.0105492	0.0335428	4.78093	0.147411	0.505893	0.0408066	0.19604	0.0531986	0.0143537	0.0691346	0.0132001	0.106478	0.998753	0.0272654	0.0957366	0.0140519	0.0943794	0.0149667	0.318424	0.0133769	0.0203593	7314.55	7441.89	0.0161679	0.507164	6.44915	19.8688	0.0142634	0.109375	0.220262	0.0465335	0.00437457	0.011189	0.21391	0.0046171	0.013454
3Fv	Callison Lake	Marine cement	Thrombolite	153020	261880	0.340084	11.4615	44.7748	774.101	0.0747245	0.390148	5.47238	1.06341	0.00723416	0.0186101	5.37476	0.102457	0.270411	0.0239363	0.112167	0.0243287	0.00684957	0.0307686	0.00607636	0.0484183	0.467427	0.011642	0.0414076	0.00617925	0.0426328	0.00634761	0.233228	0.012298	0.0115312	6743.57	7227.54	0.013713	0.323601	1.42473	17.971	0.00827501	0.0452699	0.217129	0.0308054	0.00296992	0.006642	0.206901	0.00438446	0.010504
3Fv	Callison Lake	Marine cement	Thrombolite	161829	260566	0.512494	8.71011	48.7004	839.928	0.506195	0.528215	5.82794	1.27373	0.00306688	0.0232408	8.70152	0.108509	0.27503	0.027118	0.116057	0.0275975	0.00721798	0.0319282	0.00588933	0.0418635	0.388177	0.00996855	0.0371268	0.00488657	0.0341583	0.00518099	0.315121	0.0203311	0.0129848	11374.6	4176.03	0.0169698	0.179639	1.08662	14.9837	0.0478704	0.0401157	0.200313	0.0307493	0.00182248	0.00761972	0.431514	0.00348558	0.00734748
3Fi	Callison Lake	Marine cement	Thrombolite	163320	264128	0.721753	5.29207	132.853	1413.38	0.122687	2.0325	9.22004	0.96377	0.0362557	0.0459916	19.4637	0.333676	0.808946	0.082368	0.346157	0.0790047	0.0180829	0.0856739	0.0143572	0.10218	0.942587	0.0243124	0.0809842	0.0114815	0.0797791	0.0119891	0.524932	0.0390282	0.0127649	8594.39	9097.41	0.0416101	0.122337	2.87118	30.1873	0.0108912	0.0913383	0.517156	0.0623838	0.00732517	0.011483	0.586418	0.00690375	0.0152954
3Fi	Callison Lake	Marine cement	Thrombolite	155668	264851	0.667674	5.37245	47.8397	928.592	0.0567839	0.254338	4.50536	0.73397	0.0212365	0.0224816	6.12294	0.19163	0.501265	0.0516479	0.220771	0.0505916	0.0119189	0.0591704	0.0102001	0.0742766	0.671011	0.0170383	0.0607761	0.00949653	0.0627516	0.00937149	0.128839	0.0119438	0.0149685	7089.43	8598.27	0.0218732	0.122072	1.45595	20.5681	0.00714126	0.0311677	0.184709	0.023444	0.00546942	0.00770782	0.205841	0.00461108	0.0111209
3Fi	Callison Lake	Marine cement	Thrombolite	156618	266131	0.739598	2.17158	46.7445	1012.27	0.0463612	0.179079	4.31778	0.876741	0.00888538	0.0334851	2.10271	0.108617	0.275389	0.0280013	0.119091	0.0239563	0.00646062	0.0309999	0.00494072	0.0387202	0.372195	0.010307	0.0352477	0.00545533	0.0416017	0.00649973	0.120059	0.00591191	0.00875972	3737.81	6676.72	0.02906	0.0853822	0.972883	19.6607	0.00777971	0.0233022	0.151372	0.0246772	0.0036383	0.00919689	0.104156	0.00329716	0.00695618
[truncated: 47 more columns]
